# Supplementary material for: Catalytic Synergy: Mesoporous Silica and Ruthenium—Structure–Activity Relationships in CO2 Methanation and Toluene Hydrogenation
Source: Molecules. 2026 Mar 29;31(7):1130. doi: 10.3390/molecules31071130 (PMC13075191; doi:10.3390/molecules31071130)
Supplement: Supplementary file 1 [file molecules-31-01130-s001.zip]

Archive with 1 entries (1 files):
- molecules-4146202-supplementary.pdf
